# Supplementary material for: Cascade Reactions of Indigo with an Allenylic Reactant
Source: Molecules. 2025 Jul 8;30(14):2899. doi: 10.3390/molecules30142899 (PMC12299176; doi:10.3390/molecules30142899)
Supplement: Supplementary file 1 [file molecules-30-02899-s001.zip]

Archive with 1 entries (1 files):
- molecules-3712549-supplementary.pdf
